# Supplementary material for: Bacterial Communities and Antibiotic Resistance of Potential Pathogens Involved in Food Safety and Public Health in Fish and Water of Lake Karla, Thessaly, Greece
Source: Pathogens. 2022 Dec 5;11(12):1473. doi: 10.3390/pathogens11121473 (PMC9785323; doi:10.3390/pathogens11121473)
Supplement: Supplementary file 1 [file pathogens-11-01473-s001.zip]

Archive with 1 entries (1 files):
- pathogens-2048251-supplementary.pdf
